# Supplementary material for: Binless normalization of Hi-C data provides significant interaction and difference detection independent of resolution
Source: Nat Commun. 2019 Apr 26;10:1938. doi: 10.1038/s41467-019-09907-2 (PMC6486590; doi:10.1038/s41467-019-09907-2)
Supplement: Supplementary file 4 — Supplementary Data 1 [file 41467_2019_9907_MOESM4_ESM.xlsx]

## Sheet: 1 Datasets
Dataset	Cell_type	RE	forcato_id	cluster_id	read.len	dangling.L	dangling.R	maxlen	dmin	base.res	SRA
Dixon_2012	H1-hESC	HindIII	A	Dixon2012_hESC_HindIII_A	36	0	3	600	1000	20000	SRR400260,SRR400261,SRR400262,SRR400263
Dixon_2012	H1-hESC	HindIII	B	Dixon2012_hESC_HindIII_B	36	0	3	600	1000	20000	SRR442155,SRR442156,SRR442157
Dixon_2012	IMR90	HindIII	A	Dixon2012_IMR90_HindIII_A	36	0	3	600	1000	20000	SRR400264,SRR400265,SRR400266,SRR400267,SRR400268
Dixon_2012	IMR90	HindIII	B	Dixon2012_IMR90_HindIII_B	36	0	3	600	1000	20000	SRR442158,SRR442159,SRR442160
Dixon_2015	H1-hESC	HindIII	A	Dixon2015_hESC_HindIII_A	36	0	3	600	1000	20000	SRR1030718,SRR1030719,SRR1030720,SRR1030721
Dixon_2015	H1-hESC	HindIII	B	Dixon2015_hESC_HindIII_B	50	0	3	700	1000	20000	SRR1030722,SRR1030723,SRR1030724,SRR1030725,SRR1030726,SRR1030727
Jin	H1-hESC	HindIII	A	Jin_hESC_HindIII_A	36	0	3	600	1000	20000	SRR639047,SRR639048,SRR639049
Jin	IMR90	HindIII	A	Jin_IMR90_HindIII_A	36	0	3	600	1000	20000	SRR639025,SRR639026,SRR639027,SRR639028,SRR639029
Jin	IMR90	HindIII	B	Jin_IMR90_HindIII_B	36	0	3	600	1000	20000	SRR639030,SRR639031,SRR639032,SRR639033
Jin	IMR90	HindIII	C	Jin_IMR90_HindIII_C	50	0	3	700	1000	20000	SRR881990,SRR881991,SRR881992
Jin	IMR90	HindIII	D	Jin_IMR90_HindIII_D	50	0	3	700	1000	20000	SRR881993,SRR881994,SRR881995
Jin	IMR90	HindIII	E	Jin_IMR90_HindIII_E	50	0	3	700	1000	20000	SRR881996
Jin	IMR90	HindIII	F	Jin_IMR90_HindIII_F	50	0	3	700	1000	20000	SRR881997
Lieberman-Aiden	GM06990	HindIII	A_HindIII	Aiden_GM_HindIII_A_HindIII	76	0	3	600	1000	20000	SRR027956
Lieberman-Aiden	GM06990	HindIII	A_repeat	Aiden_GM_HindIII_A_repeat	76	0	3	600	1000	20000	SRR027957
Lieberman-Aiden	GM06990	HindIII	B	Aiden_GM_HindIII_B	76	0	3	600	1000	20000	SRR027958,SRR027959
Lieberman-Aiden	GM06990	NcoI	A_NcoI	Aiden_GM_NcoI_A_NcoI	76	0	3	600	1000	20000	SRR027960,SRR027961
Rao	GM12878	DpnII	A1	HIC038	101	0	3	900	1000	5000	SRR1658644
Rao	GM12878	DpnII	A2	HIC039	101	0	3	900	1000	5000	SRR1658645
Rao	GM12878	DpnII	A3	HIC042	101	0	3	900	1000	5000	SRR1658648
Rao	GM12878	DpnII	B1	HIC040	101	0	3	900	1000	5000	SRR1658646
Rao	GM12878	DpnII	B2	HIC041	101	0	3	900	1000	5000	SRR1658647
Rao	GM12878	MboI	A	HIC020	101	0	3	900	1000	5000	SRR1658592
Rao	GM12878	MboI	B	HIC021	101	0	3	900	1000	5000	SRR1658593
Rao	GM12878	MboI	C1	HIC022	101	0	3	900	1000	5000	SRR1658594,SRR1658595
Rao	GM12878	MboI	C2	HIC023	101	0	3	900	1000	5000	SRR1658596,SRR1658597
Rao	GM12878	MboI	D	HIC024	101	0	3	900	1000	5000	SRR1658598
Rao	GM12878	MboI	E1	HIC025	101	0	3	900	1000	5000	SRR1658599
Rao	GM12878	MboI	E2	HIC026	101	0	3	900	1000	5000	SRR1658600
Rao	GM12878	MboI	F	HIC027	101	0	3	900	1000	5000	SRR1658601
Rao	GM12878	MboI	G1	HIC028	96	0	3	900	1000	5000	SRR1658602
Rao	GM12878	MboI	G2	HIC029	96	0	3	900	1000	5000	SRR1658603
Rao	GM12878	MboI	H	HIC003	101	0	3	900	1000	5000	SRR1658572
Rao	IMR90	MboI	A1	HIC050	101	0	3	900	1000	5000	SRR1658672
Rao	IMR90	MboI	A2	HIC051	101	0	3	900	1000	5000	SRR1658673
Rao	IMR90	MboI	A3	HIC052	101	0	3	900	1000	5000	SRR1658674
Rao	IMR90	MboI	A4	HIC053	101	0	3	900	1000	5000	SRR1658675
Rao	IMR90	MboI	A5	HIC054	101	0	3	900	1000	5000	SRR1658676
Rao	IMR90	MboI	B1	HIC055	101	0	3	900	1000	5000	SRR1658677
Rao	IMR90	MboI	B2	HIC056	101	0	3	900	1000	5000	SRR1658678
Sexton	Fly_Embryo	DpnII	A	Sexton_fly_DpnII_A	36	0	3	900	1500	20000	SRR389762,SRR389763,SRR389764,SRR389765,SRR389766,SRR389767,SRR389768

## Sheet: 2 Parameters
	5k base res	20k base res
init.dispersion	0.1	0.01
bf_per_kb	50	5
tol_val	0.2	0.05
submat_step	100000	100000
submat_length	600000	2400000

## Sheet: 3 Comp biological
Dataset.1	Cell_type.1	RE.1	forcato_id.1	cluster_id.1	Dataset.2	Cell_type.2	RE.2	forcato_id.2	cluster_id.2
Lieberman-Aiden	GM06990	HindIII	A_HindIII	Aiden_GM_HindIII_A_HindIII	Lieberman-Aiden	GM06990	HindIII	B	Aiden_GM_HindIII_B
Lieberman-Aiden	GM06990	HindIII	A_repeat	Aiden_GM_HindIII_A_repeat	Lieberman-Aiden	GM06990	HindIII	B	Aiden_GM_HindIII_B
Dixon_2012	H1-hESC	HindIII	A	Dixon2012_hESC_HindIII_A	Dixon_2012	H1-hESC	HindIII	B	Dixon2012_hESC_HindIII_B
Dixon_2012	IMR90	HindIII	A	Dixon2012_IMR90_HindIII_A	Dixon_2012	IMR90	HindIII	B	Dixon2012_IMR90_HindIII_B
Jin	IMR90	HindIII	A	Jin_IMR90_HindIII_A	Jin	IMR90	HindIII	B	Jin_IMR90_HindIII_B
Jin	IMR90	HindIII	A	Jin_IMR90_HindIII_A	Jin	IMR90	HindIII	C	Jin_IMR90_HindIII_C
Jin	IMR90	HindIII	A	Jin_IMR90_HindIII_A	Jin	IMR90	HindIII	D	Jin_IMR90_HindIII_D
Jin	IMR90	HindIII	A	Jin_IMR90_HindIII_A	Jin	IMR90	HindIII	E	Jin_IMR90_HindIII_E
Jin	IMR90	HindIII	A	Jin_IMR90_HindIII_A	Jin	IMR90	HindIII	F	Jin_IMR90_HindIII_F
Jin	IMR90	HindIII	B	Jin_IMR90_HindIII_B	Jin	IMR90	HindIII	C	Jin_IMR90_HindIII_C
Jin	IMR90	HindIII	B	Jin_IMR90_HindIII_B	Jin	IMR90	HindIII	D	Jin_IMR90_HindIII_D
Jin	IMR90	HindIII	B	Jin_IMR90_HindIII_B	Jin	IMR90	HindIII	E	Jin_IMR90_HindIII_E
Jin	IMR90	HindIII	B	Jin_IMR90_HindIII_B	Jin	IMR90	HindIII	F	Jin_IMR90_HindIII_F
Jin	IMR90	HindIII	C	Jin_IMR90_HindIII_C	Jin	IMR90	HindIII	D	Jin_IMR90_HindIII_D
Jin	IMR90	HindIII	C	Jin_IMR90_HindIII_C	Jin	IMR90	HindIII	E	Jin_IMR90_HindIII_E
Jin	IMR90	HindIII	C	Jin_IMR90_HindIII_C	Jin	IMR90	HindIII	F	Jin_IMR90_HindIII_F
Jin	IMR90	HindIII	D	Jin_IMR90_HindIII_D	Jin	IMR90	HindIII	E	Jin_IMR90_HindIII_E
Jin	IMR90	HindIII	D	Jin_IMR90_HindIII_D	Jin	IMR90	HindIII	F	Jin_IMR90_HindIII_F
Jin	IMR90	HindIII	E	Jin_IMR90_HindIII_E	Jin	IMR90	HindIII	F	Jin_IMR90_HindIII_F
Rao	GM12878	MboI	H	HIC003	Rao	GM12878	MboI	A	HIC020
Rao	GM12878	MboI	H	HIC003	Rao	GM12878	MboI	B	HIC021
Rao	GM12878	MboI	H	HIC003	Rao	GM12878	MboI	C1	HIC022
Rao	GM12878	MboI	H	HIC003	Rao	GM12878	MboI	C2	HIC023
Rao	GM12878	MboI	H	HIC003	Rao	GM12878	MboI	D	HIC024
Rao	GM12878	MboI	H	HIC003	Rao	GM12878	MboI	E1	HIC025
Rao	GM12878	MboI	H	HIC003	Rao	GM12878	MboI	E2	HIC026
Rao	GM12878	MboI	H	HIC003	Rao	GM12878	MboI	F	HIC027
Rao	GM12878	MboI	H	HIC003	Rao	GM12878	MboI	G1	HIC028
Rao	GM12878	MboI	H	HIC003	Rao	GM12878	MboI	G2	HIC029
Rao	GM12878	MboI	A	HIC020	Rao	GM12878	MboI	B	HIC021
Rao	GM12878	MboI	A	HIC020	Rao	GM12878	MboI	C1	HIC022
Rao	GM12878	MboI	A	HIC020	Rao	GM12878	MboI	C2	HIC023
Rao	GM12878	MboI	A	HIC020	Rao	GM12878	MboI	D	HIC024
Rao	GM12878	MboI	A	HIC020	Rao	GM12878	MboI	E1	HIC025
Rao	GM12878	MboI	A	HIC020	Rao	GM12878	MboI	E2	HIC026
Rao	GM12878	MboI	A	HIC020	Rao	GM12878	MboI	F	HIC027
Rao	GM12878	MboI	A	HIC020	Rao	GM12878	MboI	G1	HIC028
Rao	GM12878	MboI	A	HIC020	Rao	GM12878	MboI	G2	HIC029
Rao	GM12878	MboI	B	HIC021	Rao	GM12878	MboI	C1	HIC022
Rao	GM12878	MboI	B	HIC021	Rao	GM12878	MboI	C2	HIC023
Rao	GM12878	MboI	B	HIC021	Rao	GM12878	MboI	D	HIC024
Rao	GM12878	MboI	B	HIC021	Rao	GM12878	MboI	E1	HIC025
Rao	GM12878	MboI	B	HIC021	Rao	GM12878	MboI	E2	HIC026
Rao	GM12878	MboI	B	HIC021	Rao	GM12878	MboI	F	HIC027
Rao	GM12878	MboI	B	HIC021	Rao	GM12878	MboI	G1	HIC028
Rao	GM12878	MboI	B	HIC021	Rao	GM12878	MboI	G2	HIC029
Rao	GM12878	MboI	C1	HIC022	Rao	GM12878	MboI	D	HIC024
Rao	GM12878	MboI	C1	HIC022	Rao	GM12878	MboI	E1	HIC025
Rao	GM12878	MboI	C1	HIC022	Rao	GM12878	MboI	E2	HIC026
Rao	GM12878	MboI	C1	HIC022	Rao	GM12878	MboI	F	HIC027
Rao	GM12878	MboI	C1	HIC022	Rao	GM12878	MboI	G1	HIC028
Rao	GM12878	MboI	C1	HIC022	Rao	GM12878	MboI	G2	HIC029
Rao	GM12878	MboI	C2	HIC023	Rao	GM12878	MboI	D	HIC024
Rao	GM12878	MboI	C2	HIC023	Rao	GM12878	MboI	E1	HIC025
Rao	GM12878	MboI	C2	HIC023	Rao	GM12878	MboI	E2	HIC026
Rao	GM12878	MboI	C2	HIC023	Rao	GM12878	MboI	F	HIC027
Rao	GM12878	MboI	C2	HIC023	Rao	GM12878	MboI	G1	HIC028
Rao	GM12878	MboI	C2	HIC023	Rao	GM12878	MboI	G2	HIC029
Rao	GM12878	MboI	D	HIC024	Rao	GM12878	MboI	E1	HIC025
Rao	GM12878	MboI	D	HIC024	Rao	GM12878	MboI	E2	HIC026
Rao	GM12878	MboI	D	HIC024	Rao	GM12878	MboI	F	HIC027
Rao	GM12878	MboI	D	HIC024	Rao	GM12878	MboI	G1	HIC028
Rao	GM12878	MboI	D	HIC024	Rao	GM12878	MboI	G2	HIC029
Rao	GM12878	MboI	E1	HIC025	Rao	GM12878	MboI	F	HIC027
Rao	GM12878	MboI	E1	HIC025	Rao	GM12878	MboI	G1	HIC028
Rao	GM12878	MboI	E1	HIC025	Rao	GM12878	MboI	G2	HIC029
Rao	GM12878	MboI	E2	HIC026	Rao	GM12878	MboI	F	HIC027
Rao	GM12878	MboI	E2	HIC026	Rao	GM12878	MboI	G1	HIC028
Rao	GM12878	MboI	E2	HIC026	Rao	GM12878	MboI	G2	HIC029
Rao	GM12878	MboI	F	HIC027	Rao	GM12878	MboI	G1	HIC028
Rao	GM12878	MboI	F	HIC027	Rao	GM12878	MboI	G2	HIC029
Rao	GM12878	DpnII	A1	HIC038	Rao	GM12878	DpnII	B1	HIC040
Rao	GM12878	DpnII	A1	HIC038	Rao	GM12878	DpnII	B2	HIC041
Rao	GM12878	DpnII	A2	HIC039	Rao	GM12878	DpnII	B1	HIC040
Rao	GM12878	DpnII	A2	HIC039	Rao	GM12878	DpnII	B2	HIC041
Rao	GM12878	DpnII	B1	HIC040	Rao	GM12878	DpnII	A3	HIC042
Rao	GM12878	DpnII	B2	HIC041	Rao	GM12878	DpnII	A3	HIC042
Rao	IMR90	MboI	A1	HIC050	Rao	IMR90	MboI	B1	HIC055
Rao	IMR90	MboI	A1	HIC050	Rao	IMR90	MboI	B2	HIC056
Rao	IMR90	MboI	A2	HIC051	Rao	IMR90	MboI	B1	HIC055
Rao	IMR90	MboI	A2	HIC051	Rao	IMR90	MboI	B2	HIC056
Rao	IMR90	MboI	A3	HIC052	Rao	IMR90	MboI	B1	HIC055
Rao	IMR90	MboI	A3	HIC052	Rao	IMR90	MboI	B2	HIC056
Rao	IMR90	MboI	A4	HIC053	Rao	IMR90	MboI	B1	HIC055
Rao	IMR90	MboI	A4	HIC053	Rao	IMR90	MboI	B2	HIC056
Rao	IMR90	MboI	A5	HIC054	Rao	IMR90	MboI	B1	HIC055
Rao	IMR90	MboI	A5	HIC054	Rao	IMR90	MboI	B2	HIC056
Dixon_2015	H1-hESC	HindIII	A	Dixon2015_hESC_HindIII_A	Dixon_2015	H1-hESC	HindIII	B	Dixon2015_hESC_HindIII_B
Dixon_2012	H1-hESC	HindIII	A	Dixon2012_hESC_HindIII_A	Jin	H1-hESC	HindIII	A	Jin_hESC_HindIII_A

## Sheet: 4 Comp technical
Dataset.1	Cell_type.1	RE.1	forcato_id.1	cluster_id.1	Dataset.2	Cell_type.2	RE.2	forcato_id.2	cluster_id.2
Lieberman-Aiden	GM06990	HindIII	A_HindIII	Aiden_GM_HindIII_A_HindIII	Lieberman-Aiden	GM06990	HindIII	A_repeat	Aiden_GM_HindIII_A_repeat
Rao	GM12878	MboI	C1	HIC022	Rao	GM12878	MboI	C2	HIC023
Rao	GM12878	MboI	E1	HIC025	Rao	GM12878	MboI	E2	HIC026
Rao	GM12878	MboI	G1	HIC028	Rao	GM12878	MboI	G2	HIC029
Rao	GM12878	DpnII	A1	HIC038	Rao	GM12878	DpnII	A2	HIC039
Rao	GM12878	DpnII	A1	HIC038	Rao	GM12878	DpnII	A3	HIC042
Rao	GM12878	DpnII	A2	HIC039	Rao	GM12878	DpnII	A3	HIC042
Rao	GM12878	DpnII	B1	HIC040	Rao	GM12878	DpnII	B2	HIC041
Rao	IMR90	MboI	A1	HIC050	Rao	IMR90	MboI	A2	HIC051
Rao	IMR90	MboI	A1	HIC050	Rao	IMR90	MboI	A3	HIC052
Rao	IMR90	MboI	A1	HIC050	Rao	IMR90	MboI	A4	HIC053
Rao	IMR90	MboI	A1	HIC050	Rao	IMR90	MboI	A5	HIC054
Rao	IMR90	MboI	A2	HIC051	Rao	IMR90	MboI	A3	HIC052
Rao	IMR90	MboI	A2	HIC051	Rao	IMR90	MboI	A4	HIC053
Rao	IMR90	MboI	A2	HIC051	Rao	IMR90	MboI	A5	HIC054
Rao	IMR90	MboI	A3	HIC052	Rao	IMR90	MboI	A4	HIC053
Rao	IMR90	MboI	A3	HIC052	Rao	IMR90	MboI	A5	HIC054
Rao	IMR90	MboI	A4	HIC053	Rao	IMR90	MboI	A5	HIC054
Rao	IMR90	MboI	B1	HIC055	Rao	IMR90	MboI	B2	HIC056

## Sheet: 5 Comp enzyme
Dataset.1	Cell_type.1	RE.1	forcato_id.1	cluster_id.1	Dataset.2	Cell_type.2	RE.2	forcato_id.2	cluster_id.2
Dixon_2012	IMR90	HindIII	A	Dixon2012_IMR90_HindIII_A	Rao	IMR90	MboI	A1	HIC050
Dixon_2012	IMR90	HindIII	A	Dixon2012_IMR90_HindIII_A	Rao	IMR90	MboI	A2	HIC051
Dixon_2012	IMR90	HindIII	A	Dixon2012_IMR90_HindIII_A	Rao	IMR90	MboI	A3	HIC052
Dixon_2012	IMR90	HindIII	A	Dixon2012_IMR90_HindIII_A	Rao	IMR90	MboI	A4	HIC053
Dixon_2012	IMR90	HindIII	A	Dixon2012_IMR90_HindIII_A	Rao	IMR90	MboI	A5	HIC054
Dixon_2012	IMR90	HindIII	A	Dixon2012_IMR90_HindIII_A	Rao	IMR90	MboI	B1	HIC055
Dixon_2012	IMR90	HindIII	A	Dixon2012_IMR90_HindIII_A	Rao	IMR90	MboI	B2	HIC056
Dixon_2012	IMR90	HindIII	B	Dixon2012_IMR90_HindIII_B	Rao	IMR90	MboI	A1	HIC050
Dixon_2012	IMR90	HindIII	B	Dixon2012_IMR90_HindIII_B	Rao	IMR90	MboI	A2	HIC051
Dixon_2012	IMR90	HindIII	B	Dixon2012_IMR90_HindIII_B	Rao	IMR90	MboI	A3	HIC052
Dixon_2012	IMR90	HindIII	B	Dixon2012_IMR90_HindIII_B	Rao	IMR90	MboI	A4	HIC053
Dixon_2012	IMR90	HindIII	B	Dixon2012_IMR90_HindIII_B	Rao	IMR90	MboI	A5	HIC054
Dixon_2012	IMR90	HindIII	B	Dixon2012_IMR90_HindIII_B	Rao	IMR90	MboI	B1	HIC055
Dixon_2012	IMR90	HindIII	B	Dixon2012_IMR90_HindIII_B	Rao	IMR90	MboI	B2	HIC056
Jin	IMR90	HindIII	A	Jin_IMR90_HindIII_A	Rao	IMR90	MboI	A1	HIC050
Jin	IMR90	HindIII	A	Jin_IMR90_HindIII_A	Rao	IMR90	MboI	A2	HIC051
Jin	IMR90	HindIII	A	Jin_IMR90_HindIII_A	Rao	IMR90	MboI	A3	HIC052
Jin	IMR90	HindIII	A	Jin_IMR90_HindIII_A	Rao	IMR90	MboI	A4	HIC053
Jin	IMR90	HindIII	A	Jin_IMR90_HindIII_A	Rao	IMR90	MboI	A5	HIC054
Jin	IMR90	HindIII	A	Jin_IMR90_HindIII_A	Rao	IMR90	MboI	B1	HIC055
Jin	IMR90	HindIII	A	Jin_IMR90_HindIII_A	Rao	IMR90	MboI	B2	HIC056
Jin	IMR90	HindIII	B	Jin_IMR90_HindIII_B	Rao	IMR90	MboI	A1	HIC050
Jin	IMR90	HindIII	B	Jin_IMR90_HindIII_B	Rao	IMR90	MboI	A2	HIC051
Jin	IMR90	HindIII	B	Jin_IMR90_HindIII_B	Rao	IMR90	MboI	A3	HIC052
Jin	IMR90	HindIII	B	Jin_IMR90_HindIII_B	Rao	IMR90	MboI	A4	HIC053
Jin	IMR90	HindIII	B	Jin_IMR90_HindIII_B	Rao	IMR90	MboI	A5	HIC054
Jin	IMR90	HindIII	B	Jin_IMR90_HindIII_B	Rao	IMR90	MboI	B1	HIC055
Jin	IMR90	HindIII	B	Jin_IMR90_HindIII_B	Rao	IMR90	MboI	B2	HIC056
Jin	IMR90	HindIII	C	Jin_IMR90_HindIII_C	Rao	IMR90	MboI	A1	HIC050
Jin	IMR90	HindIII	C	Jin_IMR90_HindIII_C	Rao	IMR90	MboI	A2	HIC051
Jin	IMR90	HindIII	C	Jin_IMR90_HindIII_C	Rao	IMR90	MboI	A3	HIC052
Jin	IMR90	HindIII	C	Jin_IMR90_HindIII_C	Rao	IMR90	MboI	A4	HIC053
Jin	IMR90	HindIII	C	Jin_IMR90_HindIII_C	Rao	IMR90	MboI	A5	HIC054
Jin	IMR90	HindIII	C	Jin_IMR90_HindIII_C	Rao	IMR90	MboI	B1	HIC055
Jin	IMR90	HindIII	C	Jin_IMR90_HindIII_C	Rao	IMR90	MboI	B2	HIC056
Jin	IMR90	HindIII	D	Jin_IMR90_HindIII_D	Rao	IMR90	MboI	A1	HIC050
Jin	IMR90	HindIII	D	Jin_IMR90_HindIII_D	Rao	IMR90	MboI	A2	HIC051
Jin	IMR90	HindIII	D	Jin_IMR90_HindIII_D	Rao	IMR90	MboI	A3	HIC052
Jin	IMR90	HindIII	D	Jin_IMR90_HindIII_D	Rao	IMR90	MboI	A4	HIC053
Jin	IMR90	HindIII	D	Jin_IMR90_HindIII_D	Rao	IMR90	MboI	A5	HIC054
Jin	IMR90	HindIII	D	Jin_IMR90_HindIII_D	Rao	IMR90	MboI	B1	HIC055
Jin	IMR90	HindIII	D	Jin_IMR90_HindIII_D	Rao	IMR90	MboI	B2	HIC056
Jin	IMR90	HindIII	E	Jin_IMR90_HindIII_E	Rao	IMR90	MboI	A1	HIC050
Jin	IMR90	HindIII	E	Jin_IMR90_HindIII_E	Rao	IMR90	MboI	A2	HIC051
Jin	IMR90	HindIII	E	Jin_IMR90_HindIII_E	Rao	IMR90	MboI	A3	HIC052
Jin	IMR90	HindIII	E	Jin_IMR90_HindIII_E	Rao	IMR90	MboI	A4	HIC053
Jin	IMR90	HindIII	E	Jin_IMR90_HindIII_E	Rao	IMR90	MboI	A5	HIC054
Jin	IMR90	HindIII	E	Jin_IMR90_HindIII_E	Rao	IMR90	MboI	B1	HIC055
Jin	IMR90	HindIII	E	Jin_IMR90_HindIII_E	Rao	IMR90	MboI	B2	HIC056
Jin	IMR90	HindIII	F	Jin_IMR90_HindIII_F	Rao	IMR90	MboI	A1	HIC050
Jin	IMR90	HindIII	F	Jin_IMR90_HindIII_F	Rao	IMR90	MboI	A2	HIC051
Jin	IMR90	HindIII	F	Jin_IMR90_HindIII_F	Rao	IMR90	MboI	A3	HIC052
Jin	IMR90	HindIII	F	Jin_IMR90_HindIII_F	Rao	IMR90	MboI	A4	HIC053
Jin	IMR90	HindIII	F	Jin_IMR90_HindIII_F	Rao	IMR90	MboI	A5	HIC054
Jin	IMR90	HindIII	F	Jin_IMR90_HindIII_F	Rao	IMR90	MboI	B1	HIC055
Jin	IMR90	HindIII	F	Jin_IMR90_HindIII_F	Rao	IMR90	MboI	B2	HIC056
Lieberman-Aiden	GM06990	HindIII	A_HindIII	Aiden_GM_HindIII_A_HindIII	Lieberman-Aiden	GM06990	NcoI	A_NcoI	Aiden_GM_NcoI_A_NcoI
Lieberman-Aiden	GM06990	HindIII	A_repeat	Aiden_GM_HindIII_A_repeat	Lieberman-Aiden	GM06990	NcoI	A_NcoI	Aiden_GM_NcoI_A_NcoI
Lieberman-Aiden	GM06990	HindIII	B	Aiden_GM_HindIII_B	Lieberman-Aiden	GM06990	NcoI	A_NcoI	Aiden_GM_NcoI_A_NcoI
Rao	GM12878	MboI	H	HIC003	Rao	GM12878	DpnII	A1	HIC038
Rao	GM12878	MboI	H	HIC003	Rao	GM12878	DpnII	A2	HIC039
Rao	GM12878	MboI	H	HIC003	Rao	GM12878	DpnII	B1	HIC040
Rao	GM12878	MboI	H	HIC003	Rao	GM12878	DpnII	B2	HIC041
Rao	GM12878	MboI	H	HIC003	Rao	GM12878	DpnII	A3	HIC042
Rao	GM12878	MboI	A	HIC020	Rao	GM12878	DpnII	A1	HIC038
Rao	GM12878	MboI	A	HIC020	Rao	GM12878	DpnII	A2	HIC039
Rao	GM12878	MboI	A	HIC020	Rao	GM12878	DpnII	B1	HIC040
Rao	GM12878	MboI	A	HIC020	Rao	GM12878	DpnII	B2	HIC041
Rao	GM12878	MboI	A	HIC020	Rao	GM12878	DpnII	A3	HIC042
Rao	GM12878	MboI	B	HIC021	Rao	GM12878	DpnII	A1	HIC038
Rao	GM12878	MboI	B	HIC021	Rao	GM12878	DpnII	A2	HIC039
Rao	GM12878	MboI	B	HIC021	Rao	GM12878	DpnII	B1	HIC040
Rao	GM12878	MboI	B	HIC021	Rao	GM12878	DpnII	B2	HIC041
Rao	GM12878	MboI	B	HIC021	Rao	GM12878	DpnII	A3	HIC042
Rao	GM12878	MboI	C1	HIC022	Rao	GM12878	DpnII	A1	HIC038
Rao	GM12878	MboI	C1	HIC022	Rao	GM12878	DpnII	A2	HIC039
Rao	GM12878	MboI	C1	HIC022	Rao	GM12878	DpnII	B1	HIC040
Rao	GM12878	MboI	C1	HIC022	Rao	GM12878	DpnII	B2	HIC041
Rao	GM12878	MboI	C1	HIC022	Rao	GM12878	DpnII	A3	HIC042
Rao	GM12878	MboI	C2	HIC023	Rao	GM12878	DpnII	A1	HIC038
Rao	GM12878	MboI	C2	HIC023	Rao	GM12878	DpnII	A2	HIC039
Rao	GM12878	MboI	C2	HIC023	Rao	GM12878	DpnII	B1	HIC040
Rao	GM12878	MboI	C2	HIC023	Rao	GM12878	DpnII	B2	HIC041
Rao	GM12878	MboI	C2	HIC023	Rao	GM12878	DpnII	A3	HIC042
Rao	GM12878	MboI	D	HIC024	Rao	GM12878	DpnII	A1	HIC038
Rao	GM12878	MboI	D	HIC024	Rao	GM12878	DpnII	A2	HIC039
Rao	GM12878	MboI	D	HIC024	Rao	GM12878	DpnII	B1	HIC040
Rao	GM12878	MboI	D	HIC024	Rao	GM12878	DpnII	B2	HIC041
Rao	GM12878	MboI	D	HIC024	Rao	GM12878	DpnII	A3	HIC042
Rao	GM12878	MboI	E1	HIC025	Rao	GM12878	DpnII	A1	HIC038
Rao	GM12878	MboI	E1	HIC025	Rao	GM12878	DpnII	A2	HIC039
Rao	GM12878	MboI	E1	HIC025	Rao	GM12878	DpnII	B1	HIC040
Rao	GM12878	MboI	E1	HIC025	Rao	GM12878	DpnII	B2	HIC041
Rao	GM12878	MboI	E1	HIC025	Rao	GM12878	DpnII	A3	HIC042
Rao	GM12878	MboI	E2	HIC026	Rao	GM12878	DpnII	A1	HIC038
Rao	GM12878	MboI	E2	HIC026	Rao	GM12878	DpnII	A2	HIC039
Rao	GM12878	MboI	E2	HIC026	Rao	GM12878	DpnII	B1	HIC040
Rao	GM12878	MboI	E2	HIC026	Rao	GM12878	DpnII	B2	HIC041
Rao	GM12878	MboI	E2	HIC026	Rao	GM12878	DpnII	A3	HIC042
Rao	GM12878	MboI	F	HIC027	Rao	GM12878	DpnII	A1	HIC038
Rao	GM12878	MboI	F	HIC027	Rao	GM12878	DpnII	A2	HIC039
Rao	GM12878	MboI	F	HIC027	Rao	GM12878	DpnII	B1	HIC040
Rao	GM12878	MboI	F	HIC027	Rao	GM12878	DpnII	B2	HIC041
Rao	GM12878	MboI	F	HIC027	Rao	GM12878	DpnII	A3	HIC042
Rao	GM12878	MboI	G1	HIC028	Rao	GM12878	DpnII	A1	HIC038
Rao	GM12878	MboI	G1	HIC028	Rao	GM12878	DpnII	A2	HIC039
Rao	GM12878	MboI	G1	HIC028	Rao	GM12878	DpnII	B1	HIC040
Rao	GM12878	MboI	G1	HIC028	Rao	GM12878	DpnII	B2	HIC041
Rao	GM12878	MboI	G1	HIC028	Rao	GM12878	DpnII	A3	HIC042
Rao	GM12878	MboI	G2	HIC029	Rao	GM12878	DpnII	A1	HIC038
Rao	GM12878	MboI	G2	HIC029	Rao	GM12878	DpnII	A2	HIC039
Rao	GM12878	MboI	G2	HIC029	Rao	GM12878	DpnII	B1	HIC040
Rao	GM12878	MboI	G2	HIC029	Rao	GM12878	DpnII	B2	HIC041
Rao	GM12878	MboI	G2	HIC029	Rao	GM12878	DpnII	A3	HIC042
Dixon_2015	H1-hESC	HindIII	A	Dixon2015_hESC_HindIII_A	Dixon_2015	H1-hESC	HindIII	B	Dixon2015_hESC_HindIII_B

## Sheet: 6 Diff technical
sample1	Cell_type1	RE1	sample2	Cell_type2	RE2	chromosomes
HIC022	GM12878	MboI	HIC023	GM12878	MboI	chr18-22
HIC025	GM12878	MboI	HIC026	GM12878	MboI	chr18-22
HIC028	GM12878	MboI	HIC029	GM12878	MboI	chr18-22
HIC038	GM12878	DpnII	HIC039	GM12878	DpnII	chr18-22
HIC038	GM12878	DpnII	HIC042	GM12878	DpnII	chr18-22
HIC039	GM12878	DpnII	HIC042	GM12878	DpnII	chr18-22
HIC040	GM12878	DpnII	HIC041	GM12878	DpnII	chr18-22
HIC050	IMR90	MboI	HIC051	IMR90	MboI	chr18-22
HIC050	IMR90	MboI	HIC052	IMR90	MboI	chr18-22
HIC050	IMR90	MboI	HIC053	IMR90	MboI	chr18-22
HIC050	IMR90	MboI	HIC054	IMR90	MboI	chr18-22
HIC051	IMR90	MboI	HIC052	IMR90	MboI	chr18-22
HIC051	IMR90	MboI	HIC053	IMR90	MboI	chr18-22
HIC051	IMR90	MboI	HIC054	IMR90	MboI	chr18-22
HIC052	IMR90	MboI	HIC053	IMR90	MboI	chr18-22
HIC052	IMR90	MboI	HIC054	IMR90	MboI	chr18-22
HIC053	IMR90	MboI	HIC054	IMR90	MboI	chr18-22
HIC055	IMR90	MboI	HIC056	IMR90	MboI	chr18-22

## Sheet: 7 Diff cell
sample1	Cell_type1	RE1	sample2	Cell_type2	RE2	chromosomes
HIC003	GM12878	MboI	HIC050	IMR90	MboI	chr18-22
HIC003	GM12878	MboI	HIC052	IMR90	MboI	chr18-22
HIC003	GM12878	MboI	HIC054	IMR90	MboI	chr18-22
HIC003	GM12878	MboI	HIC056	IMR90	MboI	chr18-22
HIC020	GM12878	MboI	HIC050	IMR90	MboI	chr18-22
HIC020	GM12878	MboI	HIC052	IMR90	MboI	chr18-22
HIC020	GM12878	MboI	HIC054	IMR90	MboI	chr18-22
HIC020	GM12878	MboI	HIC056	IMR90	MboI	chr18-22
HIC022	GM12878	MboI	HIC050	IMR90	MboI	chr18-22
HIC022	GM12878	MboI	HIC052	IMR90	MboI	chr18-22
HIC022	GM12878	MboI	HIC054	IMR90	MboI	chr18-22
HIC022	GM12878	MboI	HIC056	IMR90	MboI	chr18-22
HIC024	GM12878	MboI	HIC050	IMR90	MboI	chr18-22
HIC024	GM12878	MboI	HIC052	IMR90	MboI	chr18-22
HIC024	GM12878	MboI	HIC054	IMR90	MboI	chr18-22
HIC024	GM12878	MboI	HIC056	IMR90	MboI	chr18-22
HIC026	GM12878	MboI	HIC050	IMR90	MboI	chr18-22
HIC026	GM12878	MboI	HIC052	IMR90	MboI	chr18-22
HIC026	GM12878	MboI	HIC054	IMR90	MboI	chr18-22
HIC026	GM12878	MboI	HIC056	IMR90	MboI	chr18-22
HIC028	GM12878	MboI	HIC050	IMR90	MboI	chr18-22
HIC028	GM12878	MboI	HIC052	IMR90	MboI	chr18-22
HIC028	GM12878	MboI	HIC056	IMR90	MboI	chr18-22

## Sheet: 8 Comp n
comparison	resolution	title	method	pearson	rep	scc	spearman
biological	100k	Dixon (2012) H1-hESC (HindIII)	Raw	184	184	184	184
biological	100k	Dixon (2012) H1-hESC (HindIII)	Vanilla (chr)	184	184	184	184
biological	100k	Dixon (2012) H1-hESC (HindIII)	Vanilla (full)	184	184	184	184
biological	100k	Dixon (2012) H1-hESC (HindIII)	ICE	184	184	184	184
biological	100k	Dixon (2012) H1-hESC (HindIII)	oneD	184	184	184	184
biological	100k	Dixon (2012) H1-hESC (HindIII)	HiCRep	184	184	184	184
biological	100k	Dixon (2012) H1-hESC (HindIII)	Binless	184	184	184	184
biological	100k	Dixon (2012) IMR90 (HindIII)	Raw	92	92	92	92
biological	100k	Dixon (2012) IMR90 (HindIII)	Vanilla (chr)	92	92	92	92
biological	100k	Dixon (2012) IMR90 (HindIII)	Vanilla (full)	92	92	92	92
biological	100k	Dixon (2012) IMR90 (HindIII)	ICE	92	92	92	92
biological	100k	Dixon (2012) IMR90 (HindIII)	oneD	92	92	92	92
biological	100k	Dixon (2012) IMR90 (HindIII)	HiCRep	92	92	92	92
biological	100k	Dixon (2012) IMR90 (HindIII)	Binless	92	92	92	92
biological	100k	Dixon (2015) H1-hESC (HindIII)	Raw	92	92	92	92
biological	100k	Dixon (2015) H1-hESC (HindIII)	Vanilla (chr)	92	92	92	92
biological	100k	Dixon (2015) H1-hESC (HindIII)	Vanilla (full)	92	92	92	92
biological	100k	Dixon (2015) H1-hESC (HindIII)	ICE	92	92	92	92
biological	100k	Dixon (2015) H1-hESC (HindIII)	oneD	92	92	92	92
biological	100k	Dixon (2015) H1-hESC (HindIII)	HiCRep	92	92	92	92
biological	100k	Dixon (2015) H1-hESC (HindIII)	Binless	92	92	92	92
biological	100k	Jin IMR90 (HindIII)	Raw	1380	1380	1380	1380
biological	100k	Jin IMR90 (HindIII)	Vanilla (chr)	1380	1380	1380	1380
biological	100k	Jin IMR90 (HindIII)	Vanilla (full)	1380	1380	1380	1380
biological	100k	Jin IMR90 (HindIII)	ICE	1380	1380	1380	1380
biological	100k	Jin IMR90 (HindIII)	oneD	1380	1380	1380	1380
biological	100k	Jin IMR90 (HindIII)	HiCRep	1380	1380	1380	1380
biological	100k	Jin IMR90 (HindIII)	Binless	1380	1380	1380	1380
biological	100k	Lieberman-Aiden GM06990 (HindIII)	Raw	184	184	184	184
biological	100k	Lieberman-Aiden GM06990 (HindIII)	Vanilla (chr)	184	184	184	184
biological	100k	Lieberman-Aiden GM06990 (HindIII)	Vanilla (full)	184	184	184	184
biological	100k	Lieberman-Aiden GM06990 (HindIII)	ICE	184	184	184	184
biological	100k	Lieberman-Aiden GM06990 (HindIII)	oneD	184	184	184	184
biological	100k	Lieberman-Aiden GM06990 (HindIII)	HiCRep	184	184	184	184
biological	100k	Lieberman-Aiden GM06990 (HindIII)	Binless	184	184	184	184
biological	100k	Rao GM12878 (DpnII)	Raw	552	552	552	552
biological	100k	Rao GM12878 (DpnII)	Vanilla (chr)	552	552	552	552
biological	100k	Rao GM12878 (DpnII)	Vanilla (full)	552	552	552	552
biological	100k	Rao GM12878 (DpnII)	ICE	552	552	552	552
biological	100k	Rao GM12878 (DpnII)	oneD	552	552	552	552
biological	100k	Rao GM12878 (DpnII)	HiCRep	552	552	552	552
biological	100k	Rao GM12878 (DpnII)	Binless	552	552	552	552
biological	100k	Rao GM12878 (MboI)	Raw	4784	4784	4784	4784
biological	100k	Rao GM12878 (MboI)	Vanilla (chr)	4784	4784	4784	4784
biological	100k	Rao GM12878 (MboI)	Vanilla (full)	4784	4784	4784	4784
biological	100k	Rao GM12878 (MboI)	ICE	4784	4784	4784	4784
biological	100k	Rao GM12878 (MboI)	oneD	4784	4784	4784	4784
biological	100k	Rao GM12878 (MboI)	HiCRep	4784	4784	4784	4784
biological	100k	Rao GM12878 (MboI)	Binless	4784	4784	4784	4784
biological	100k	Rao IMR90 (MboI)	Raw	920	920	920	920
biological	100k	Rao IMR90 (MboI)	Vanilla (chr)	920	920	920	920
biological	100k	Rao IMR90 (MboI)	Vanilla (full)	920	920	920	920
biological	100k	Rao IMR90 (MboI)	ICE	920	920	920	920
biological	100k	Rao IMR90 (MboI)	oneD	920	920	920	920
biological	100k	Rao IMR90 (MboI)	HiCRep	920	920	920	920
biological	100k	Rao IMR90 (MboI)	Binless	920	920	920	920
biological	20k	Dixon (2012) H1-hESC (HindIII)	Raw	184	184	184	184
biological	20k	Dixon (2012) H1-hESC (HindIII)	Vanilla (chr)	184	184	184	184
biological	20k	Dixon (2012) H1-hESC (HindIII)	Vanilla (full)	184	184	184	184
biological	20k	Dixon (2012) H1-hESC (HindIII)	ICE	184	184	184	184
biological	20k	Dixon (2012) H1-hESC (HindIII)	oneD	184	184	184	184
biological	20k	Dixon (2012) H1-hESC (HindIII)	HiCRep	184	184	184	184
biological	20k	Dixon (2012) H1-hESC (HindIII)	Binless	184	184	184	184
biological	20k	Dixon (2012) IMR90 (HindIII)	Raw	92	92	92	92
biological	20k	Dixon (2012) IMR90 (HindIII)	Vanilla (chr)	92	92	92	92
biological	20k	Dixon (2012) IMR90 (HindIII)	Vanilla (full)	92	92	92	92
biological	20k	Dixon (2012) IMR90 (HindIII)	ICE	92	92	92	92
biological	20k	Dixon (2012) IMR90 (HindIII)	oneD	92	92	92	92
biological	20k	Dixon (2012) IMR90 (HindIII)	HiCRep	92	92	92	92
biological	20k	Dixon (2012) IMR90 (HindIII)	Binless	92	92	92	92
biological	20k	Dixon (2015) H1-hESC (HindIII)	Raw	92	92	92	92
biological	20k	Dixon (2015) H1-hESC (HindIII)	Vanilla (chr)	92	92	92	92
biological	20k	Dixon (2015) H1-hESC (HindIII)	Vanilla (full)	92	92	92	92
biological	20k	Dixon (2015) H1-hESC (HindIII)	ICE	92	92	92	92
biological	20k	Dixon (2015) H1-hESC (HindIII)	oneD	92	92	92	92
biological	20k	Dixon (2015) H1-hESC (HindIII)	HiCRep	92	92	92	92
biological	20k	Dixon (2015) H1-hESC (HindIII)	Binless	92	92	92	92
biological	20k	Jin IMR90 (HindIII)	Raw	1380	1380	1380	1380
biological	20k	Jin IMR90 (HindIII)	Vanilla (chr)	1380	1380	1380	1380
biological	20k	Jin IMR90 (HindIII)	Vanilla (full)	1380	1380	1380	1380
biological	20k	Jin IMR90 (HindIII)	ICE	1380	1380	1380	1380
biological	20k	Jin IMR90 (HindIII)	oneD	1380	1380	1380	1380
biological	20k	Jin IMR90 (HindIII)	HiCRep	1380	1380	1380	1380
biological	20k	Jin IMR90 (HindIII)	Binless	1380	1380	1380	1380
biological	20k	Lieberman-Aiden GM06990 (HindIII)	Raw	171	171	171	171
biological	20k	Lieberman-Aiden GM06990 (HindIII)	Vanilla (chr)	170	170	170	170
biological	20k	Lieberman-Aiden GM06990 (HindIII)	Vanilla (full)	171	171	171	171
biological	20k	Lieberman-Aiden GM06990 (HindIII)	ICE	171	171	171	171
biological	20k	Lieberman-Aiden GM06990 (HindIII)	oneD	171	171	171	171
biological	20k	Lieberman-Aiden GM06990 (HindIII)	HiCRep	184	184	184	184
biological	20k	Lieberman-Aiden GM06990 (HindIII)	Binless	184	184	184	184
biological	20k	Rao GM12878 (DpnII)	Raw	552	552	552	552
biological	20k	Rao GM12878 (DpnII)	Vanilla (chr)	552	552	552	552
biological	20k	Rao GM12878 (DpnII)	Vanilla (full)	552	552	552	552
biological	20k	Rao GM12878 (DpnII)	ICE	552	552	552	552
biological	20k	Rao GM12878 (DpnII)	oneD	552	552	552	552
biological	20k	Rao GM12878 (DpnII)	HiCRep	552	552	552	552
biological	20k	Rao GM12878 (DpnII)	Binless	552	552	552	552
biological	20k	Rao GM12878 (MboI)	Raw	4784	4784	4784	4784
biological	20k	Rao GM12878 (MboI)	Vanilla (chr)	4784	4784	4784	4784
biological	20k	Rao GM12878 (MboI)	Vanilla (full)	4784	4784	4784	4784
biological	20k	Rao GM12878 (MboI)	ICE	4784	4784	4784	4784
biological	20k	Rao GM12878 (MboI)	oneD	4784	4784	4784	4784
biological	20k	Rao GM12878 (MboI)	HiCRep	4784	4784	4784	4784
biological	20k	Rao GM12878 (MboI)	Binless	4775	4775	4775	4775
biological	20k	Rao IMR90 (MboI)	Raw	920	920	920	920
biological	20k	Rao IMR90 (MboI)	Vanilla (chr)	920	920	920	920
biological	20k	Rao IMR90 (MboI)	Vanilla (full)	920	920	920	920
biological	20k	Rao IMR90 (MboI)	ICE	920	920	920	920
biological	20k	Rao IMR90 (MboI)	oneD	920	920	920	920
biological	20k	Rao IMR90 (MboI)	HiCRep	920	920	920	920
biological	20k	Rao IMR90 (MboI)	Binless	918	918	918	918
biological	5k	Rao GM12878 (DpnII)	Raw	528	528	528	528
biological	5k	Rao GM12878 (DpnII)	Vanilla (chr)	528	528	528	528
biological	5k	Rao GM12878 (DpnII)	Vanilla (full)	528	528	528	528
biological	5k	Rao GM12878 (DpnII)	ICE	528	528	528	528
biological	5k	Rao GM12878 (DpnII)	oneD	528	528	528	528
biological	5k	Rao GM12878 (DpnII)	HiCRep	528	528	528	528
biological	5k	Rao GM12878 (DpnII)	Binless	552	552	552	552
biological	5k	Rao GM12878 (MboI)	Raw	4576	4576	4576	4576
biological	5k	Rao GM12878 (MboI)	Vanilla (chr)	4576	4576	4576	4576
biological	5k	Rao GM12878 (MboI)	Vanilla (full)	4576	4576	4576	4576
biological	5k	Rao GM12878 (MboI)	ICE	4576	4576	4576	4576
biological	5k	Rao GM12878 (MboI)	oneD	4576	4576	4576	4576
biological	5k	Rao GM12878 (MboI)	HiCRep	4576	4576	4576	4576
biological	5k	Rao GM12878 (MboI)	Binless	4667	4667	4667	4667
biological	5k	Rao IMR90 (MboI)	Raw	880	880	880	880
biological	5k	Rao IMR90 (MboI)	Vanilla (chr)	880	880	880	880
biological	5k	Rao IMR90 (MboI)	Vanilla (full)	880	880	880	880
biological	5k	Rao IMR90 (MboI)	ICE	880	880	880	880
biological	5k	Rao IMR90 (MboI)	oneD	880	880	880	880
biological	5k	Rao IMR90 (MboI)	HiCRep	880	880	880	880
biological	5k	Rao IMR90 (MboI)	Binless	918	918	918	918
enzyme_all	100k	GM06990 : Lieberman-Aiden HindIII vs Lieberman-Aiden NcoI	Raw	276	276	276	276
enzyme_all	100k	GM06990 : Lieberman-Aiden HindIII vs Lieberman-Aiden NcoI	Vanilla (chr)	276	276	276	276
enzyme_all	100k	GM06990 : Lieberman-Aiden HindIII vs Lieberman-Aiden NcoI	Vanilla (full)	276	276	276	276
enzyme_all	100k	GM06990 : Lieberman-Aiden HindIII vs Lieberman-Aiden NcoI	ICE	276	276	276	276
enzyme_all	100k	GM06990 : Lieberman-Aiden HindIII vs Lieberman-Aiden NcoI	oneD	276	276	276	276
enzyme_all	100k	GM06990 : Lieberman-Aiden HindIII vs Lieberman-Aiden NcoI	HiCRep	276	276	276	276
enzyme_all	100k	GM06990 : Lieberman-Aiden HindIII vs Lieberman-Aiden NcoI	Binless	276	276	276	276
enzyme_all	100k	GM12878 : Rao MboI vs Rao DpnII	Raw	5060	5060	5060	5060
enzyme_all	100k	GM12878 : Rao MboI vs Rao DpnII	Vanilla (chr)	5060	5060	5060	5060
enzyme_all	100k	GM12878 : Rao MboI vs Rao DpnII	Vanilla (full)	5060	5060	5060	5060
enzyme_all	100k	GM12878 : Rao MboI vs Rao DpnII	ICE	5060	5060	5060	5060
enzyme_all	100k	GM12878 : Rao MboI vs Rao DpnII	oneD	5060	5060	5060	5060
enzyme_all	100k	GM12878 : Rao MboI vs Rao DpnII	HiCRep	5060	5060	5060	5060
enzyme_all	100k	GM12878 : Rao MboI vs Rao DpnII	Binless	5060	5060	5060	5060
enzyme_all	100k	H1-hESC : Dixon (2015) HindIII vs Dixon_2015 HindIII	Raw	92	92	92	92
enzyme_all	100k	H1-hESC : Dixon (2015) HindIII vs Dixon_2015 HindIII	Vanilla (chr)	92	92	92	92
enzyme_all	100k	H1-hESC : Dixon (2015) HindIII vs Dixon_2015 HindIII	Vanilla (full)	92	92	92	92
enzyme_all	100k	H1-hESC : Dixon (2015) HindIII vs Dixon_2015 HindIII	ICE	92	92	92	92
enzyme_all	100k	H1-hESC : Dixon (2015) HindIII vs Dixon_2015 HindIII	oneD	92	92	92	92
enzyme_all	100k	H1-hESC : Dixon (2015) HindIII vs Dixon_2015 HindIII	HiCRep	92	92	92	92
enzyme_all	100k	H1-hESC : Dixon (2015) HindIII vs Dixon_2015 HindIII	Binless	92	92	92	92
enzyme_all	100k	IMR90 : Dixon (2012) HindIII vs Rao MboI	Raw	1288	1288	1288	1288
enzyme_all	100k	IMR90 : Dixon (2012) HindIII vs Rao MboI	Vanilla (chr)	1288	1288	1288	1288
enzyme_all	100k	IMR90 : Dixon (2012) HindIII vs Rao MboI	Vanilla (full)	1288	1288	1288	1288
enzyme_all	100k	IMR90 : Dixon (2012) HindIII vs Rao MboI	ICE	1288	1288	1288	1288
enzyme_all	100k	IMR90 : Dixon (2012) HindIII vs Rao MboI	oneD	1288	1288	1288	1288
enzyme_all	100k	IMR90 : Dixon (2012) HindIII vs Rao MboI	HiCRep	1288	1288	1288	1288
enzyme_all	100k	IMR90 : Dixon (2012) HindIII vs Rao MboI	Binless	1288	1288	1288	1288
enzyme_all	100k	IMR90 : Jin HindIII vs Rao MboI	Raw	3864	3864	3864	3864
enzyme_all	100k	IMR90 : Jin HindIII vs Rao MboI	Vanilla (chr)	3864	3864	3864	3864
enzyme_all	100k	IMR90 : Jin HindIII vs Rao MboI	Vanilla (full)	3864	3864	3864	3864
enzyme_all	100k	IMR90 : Jin HindIII vs Rao MboI	ICE	3864	3864	3864	3864
enzyme_all	100k	IMR90 : Jin HindIII vs Rao MboI	oneD	3864	3864	3864	3864
enzyme_all	100k	IMR90 : Jin HindIII vs Rao MboI	HiCRep	3864	3864	3864	3864
enzyme_all	100k	IMR90 : Jin HindIII vs Rao MboI	Binless	3864	3864	3864	3864
enzyme_all	20k	GM06990 : Lieberman-Aiden HindIII vs Lieberman-Aiden NcoI	Raw	258	258	258	258
enzyme_all	20k	GM06990 : Lieberman-Aiden HindIII vs Lieberman-Aiden NcoI	Vanilla (chr)	257	257	257	257
enzyme_all	20k	GM06990 : Lieberman-Aiden HindIII vs Lieberman-Aiden NcoI	Vanilla (full)	258	258	258	258
enzyme_all	20k	GM06990 : Lieberman-Aiden HindIII vs Lieberman-Aiden NcoI	ICE	258	258	258	258
enzyme_all	20k	GM06990 : Lieberman-Aiden HindIII vs Lieberman-Aiden NcoI	oneD	258	258	258	258
enzyme_all	20k	GM06990 : Lieberman-Aiden HindIII vs Lieberman-Aiden NcoI	HiCRep	276	276	276	276
enzyme_all	20k	GM06990 : Lieberman-Aiden HindIII vs Lieberman-Aiden NcoI	Binless	276	276	276	276
enzyme_all	20k	GM12878 : Rao MboI vs Rao DpnII	Raw	5060	5060	5060	5060
enzyme_all	20k	GM12878 : Rao MboI vs Rao DpnII	Vanilla (chr)	5060	5060	5060	5060
enzyme_all	20k	GM12878 : Rao MboI vs Rao DpnII	Vanilla (full)	5060	5060	5060	5060
enzyme_all	20k	GM12878 : Rao MboI vs Rao DpnII	ICE	5060	5060	5060	5060
enzyme_all	20k	GM12878 : Rao MboI vs Rao DpnII	oneD	5060	5060	5060	5060
enzyme_all	20k	GM12878 : Rao MboI vs Rao DpnII	HiCRep	5060	5060	5060	5060
enzyme_all	20k	GM12878 : Rao MboI vs Rao DpnII	Binless	5055	5055	5055	5055
enzyme_all	20k	H1-hESC : Dixon (2015) HindIII vs Dixon_2015 HindIII	Raw	92	92	92	92
enzyme_all	20k	H1-hESC : Dixon (2015) HindIII vs Dixon_2015 HindIII	Vanilla (chr)	92	92	92	92
enzyme_all	20k	H1-hESC : Dixon (2015) HindIII vs Dixon_2015 HindIII	Vanilla (full)	92	92	92	92
enzyme_all	20k	H1-hESC : Dixon (2015) HindIII vs Dixon_2015 HindIII	ICE	92	92	92	92
enzyme_all	20k	H1-hESC : Dixon (2015) HindIII vs Dixon_2015 HindIII	oneD	92	92	92	92
enzyme_all	20k	H1-hESC : Dixon (2015) HindIII vs Dixon_2015 HindIII	HiCRep	92	92	92	92
enzyme_all	20k	H1-hESC : Dixon (2015) HindIII vs Dixon_2015 HindIII	Binless	92	92	92	92
enzyme_all	20k	IMR90 : Dixon (2012) HindIII vs Rao MboI	Raw	1288	1288	1288	1288
enzyme_all	20k	IMR90 : Dixon (2012) HindIII vs Rao MboI	Vanilla (chr)	1288	1288	1288	1288
enzyme_all	20k	IMR90 : Dixon (2012) HindIII vs Rao MboI	Vanilla (full)	1288	1288	1288	1288
enzyme_all	20k	IMR90 : Dixon (2012) HindIII vs Rao MboI	ICE	1288	1288	1288	1288
enzyme_all	20k	IMR90 : Dixon (2012) HindIII vs Rao MboI	oneD	1288	1288	1288	1288
enzyme_all	20k	IMR90 : Dixon (2012) HindIII vs Rao MboI	HiCRep	1288	1288	1288	1288
enzyme_all	20k	IMR90 : Dixon (2012) HindIII vs Rao MboI	Binless	1286	1286	1286	1286
enzyme_all	20k	IMR90 : Jin HindIII vs Rao MboI	Raw	3864	3864	3864	3864
enzyme_all	20k	IMR90 : Jin HindIII vs Rao MboI	Vanilla (chr)	3864	3864	3864	3864
enzyme_all	20k	IMR90 : Jin HindIII vs Rao MboI	Vanilla (full)	3864	3864	3864	3864
enzyme_all	20k	IMR90 : Jin HindIII vs Rao MboI	ICE	3864	3864	3864	3864
enzyme_all	20k	IMR90 : Jin HindIII vs Rao MboI	oneD	3864	3864	3864	3864
enzyme_all	20k	IMR90 : Jin HindIII vs Rao MboI	HiCRep	3864	3864	3864	3864
enzyme_all	20k	IMR90 : Jin HindIII vs Rao MboI	Binless	3858	3858	3858	3858
enzyme_all	5k	GM12878 : Rao MboI vs Rao DpnII	Raw	4840	4840	4840	4840
enzyme_all	5k	GM12878 : Rao MboI vs Rao DpnII	Vanilla (chr)	4840	4840	4840	4840
enzyme_all	5k	GM12878 : Rao MboI vs Rao DpnII	Vanilla (full)	4840	4840	4840	4840
enzyme_all	5k	GM12878 : Rao MboI vs Rao DpnII	ICE	4840	4840	4840	4840
enzyme_all	5k	GM12878 : Rao MboI vs Rao DpnII	oneD	4840	4840	4840	4840
enzyme_all	5k	GM12878 : Rao MboI vs Rao DpnII	HiCRep	4840	4840	4840	4840
enzyme_all	5k	GM12878 : Rao MboI vs Rao DpnII	Binless	4995	4995	4995	4995
technical	100k	Lieberman-Aiden GM06990 (HindIII)	Raw	92	92	92	92
technical	100k	Lieberman-Aiden GM06990 (HindIII)	Vanilla (chr)	92	92	92	92
technical	100k	Lieberman-Aiden GM06990 (HindIII)	Vanilla (full)	92	92	92	92
technical	100k	Lieberman-Aiden GM06990 (HindIII)	ICE	92	92	92	92
technical	100k	Lieberman-Aiden GM06990 (HindIII)	oneD	92	92	92	92
technical	100k	Lieberman-Aiden GM06990 (HindIII)	HiCRep	92	92	92	92
technical	100k	Lieberman-Aiden GM06990 (HindIII)	Binless	92	92	92	92
technical	100k	Rao GM12878 (DpnII)	Raw	368	368	368	368
technical	100k	Rao GM12878 (DpnII)	Vanilla (chr)	368	368	368	368
technical	100k	Rao GM12878 (DpnII)	Vanilla (full)	368	368	368	368
technical	100k	Rao GM12878 (DpnII)	ICE	368	368	368	368
technical	100k	Rao GM12878 (DpnII)	oneD	368	368	368	368
technical	100k	Rao GM12878 (DpnII)	HiCRep	368	368	368	368
technical	100k	Rao GM12878 (DpnII)	Binless	368	368	368	368
technical	100k	Rao GM12878 (MboI)	Raw	276	276	276	276
technical	100k	Rao GM12878 (MboI)	Vanilla (chr)	276	276	276	276
technical	100k	Rao GM12878 (MboI)	Vanilla (full)	276	276	276	276
technical	100k	Rao GM12878 (MboI)	ICE	276	276	276	276
technical	100k	Rao GM12878 (MboI)	oneD	276	276	276	276
technical	100k	Rao GM12878 (MboI)	HiCRep	276	276	276	276
technical	100k	Rao GM12878 (MboI)	Binless	276	276	276	276
technical	100k	Rao IMR90 (MboI)	Raw	1012	1012	1012	1012
technical	100k	Rao IMR90 (MboI)	Vanilla (chr)	1012	1012	1012	1012
technical	100k	Rao IMR90 (MboI)	Vanilla (full)	1012	1012	1012	1012
technical	100k	Rao IMR90 (MboI)	ICE	1012	1012	1012	1012
technical	100k	Rao IMR90 (MboI)	oneD	1012	1012	1012	1012
technical	100k	Rao IMR90 (MboI)	HiCRep	1012	1012	1012	1012
technical	100k	Rao IMR90 (MboI)	Binless	1012	1012	1012	1012
technical	20k	Lieberman-Aiden GM06990 (HindIII)	Raw	82	82	82	82
technical	20k	Lieberman-Aiden GM06990 (HindIII)	Vanilla (chr)	82	82	82	82
technical	20k	Lieberman-Aiden GM06990 (HindIII)	Vanilla (full)	82	82	82	82
technical	20k	Lieberman-Aiden GM06990 (HindIII)	ICE	82	82	82	82
technical	20k	Lieberman-Aiden GM06990 (HindIII)	oneD	82	82	82	82
technical	20k	Lieberman-Aiden GM06990 (HindIII)	HiCRep	92	92	92	92
technical	20k	Lieberman-Aiden GM06990 (HindIII)	Binless	92	92	92	92
technical	20k	Rao GM12878 (DpnII)	Raw	368	368	368	368
technical	20k	Rao GM12878 (DpnII)	Vanilla (chr)	368	368	368	368
technical	20k	Rao GM12878 (DpnII)	Vanilla (full)	368	368	368	368
technical	20k	Rao GM12878 (DpnII)	ICE	368	368	368	368
technical	20k	Rao GM12878 (DpnII)	oneD	368	368	368	368
technical	20k	Rao GM12878 (DpnII)	HiCRep	368	368	368	368
technical	20k	Rao GM12878 (DpnII)	Binless	368	368	368	368
technical	20k	Rao GM12878 (MboI)	Raw	276	276	276	276
technical	20k	Rao GM12878 (MboI)	Vanilla (chr)	276	276	276	276
technical	20k	Rao GM12878 (MboI)	Vanilla (full)	276	276	276	276
technical	20k	Rao GM12878 (MboI)	ICE	276	276	276	276
technical	20k	Rao GM12878 (MboI)	oneD	276	276	276	276
technical	20k	Rao GM12878 (MboI)	HiCRep	276	276	276	276
technical	20k	Rao GM12878 (MboI)	Binless	275	275	275	275
technical	20k	Rao IMR90 (MboI)	Raw	1012	1012	1012	1012
technical	20k	Rao IMR90 (MboI)	Vanilla (chr)	1012	1012	1012	1012
technical	20k	Rao IMR90 (MboI)	Vanilla (full)	1012	1012	1012	1012
technical	20k	Rao IMR90 (MboI)	ICE	1012	1012	1012	1012
technical	20k	Rao IMR90 (MboI)	oneD	1012	1012	1012	1012
technical	20k	Rao IMR90 (MboI)	HiCRep	1012	1012	1012	1012
technical	20k	Rao IMR90 (MboI)	Binless	1008	1008	1008	1008
technical	5k	Rao GM12878 (DpnII)	Raw	352	352	352	352
technical	5k	Rao GM12878 (DpnII)	Vanilla (chr)	352	352	352	352
technical	5k	Rao GM12878 (DpnII)	Vanilla (full)	352	352	352	352
technical	5k	Rao GM12878 (DpnII)	ICE	352	352	352	352
technical	5k	Rao GM12878 (DpnII)	oneD	352	352	352	352
technical	5k	Rao GM12878 (DpnII)	HiCRep	352	352	352	352
technical	5k	Rao GM12878 (DpnII)	Binless	368	368	368	368
technical	5k	Rao GM12878 (MboI)	Raw	264	264	264	264
technical	5k	Rao GM12878 (MboI)	Vanilla (chr)	264	264	264	264
technical	5k	Rao GM12878 (MboI)	Vanilla (full)	264	264	264	264
technical	5k	Rao GM12878 (MboI)	ICE	264	264	264	264
technical	5k	Rao GM12878 (MboI)	oneD	264	264	264	264
technical	5k	Rao GM12878 (MboI)	HiCRep	264	264	264	264
technical	5k	Rao GM12878 (MboI)	Binless	275	275	275	275
technical	5k	Rao IMR90 (MboI)	Raw	968	968	968	968
technical	5k	Rao IMR90 (MboI)	Vanilla (chr)	968	968	968	968
technical	5k	Rao IMR90 (MboI)	Vanilla (full)	968	968	968	968
technical	5k	Rao IMR90 (MboI)	ICE	968	968	968	968
technical	5k	Rao IMR90 (MboI)	oneD	968	968	968	968
technical	5k	Rao IMR90 (MboI)	HiCRep	968	968	968	968
technical	5k	Rao IMR90 (MboI)	Binless	1008	1008	1008	1008

## Sheet: 9 Inter n
resolution	title	method	TN	TP
100k	Dixon_2012 H1-hESC (HindIII)	Raw	276	2588
100k	Dixon_2012 H1-hESC (HindIII)	diffHic	276	2588
100k	Dixon_2012 H1-hESC (HindIII)	Shaman	276	2588
100k	Dixon_2012 H1-hESC (HindIII)	HiCRep	276	2588
100k	Dixon_2012 H1-hESC (HindIII)	Binless	276	2588
100k	Dixon_2012 IMR90 (HindIII)	Raw	26	84
100k	Dixon_2012 IMR90 (HindIII)	diffHic	26	84
100k	Dixon_2012 IMR90 (HindIII)	Shaman	26	84
100k	Dixon_2012 IMR90 (HindIII)	HiCRep	26	84
100k	Dixon_2012 IMR90 (HindIII)	Binless	26	84
100k	Dixon_2015 H1-hESC (HindIII)	Raw	276	2588
100k	Dixon_2015 H1-hESC (HindIII)	diffHic	276	2588
100k	Dixon_2015 H1-hESC (HindIII)	Shaman	276	2588
100k	Dixon_2015 H1-hESC (HindIII)	HiCRep	276	2588
100k	Dixon_2015 H1-hESC (HindIII)	Binless	276	2588
100k	Jin H1-hESC (HindIII)	Raw	138	1294
100k	Jin H1-hESC (HindIII)	diffHic	138	1294
100k	Jin H1-hESC (HindIII)	Shaman	138	1294
100k	Jin H1-hESC (HindIII)	HiCRep	138	1294
100k	Jin H1-hESC (HindIII)	Binless	138	1294
100k	Jin IMR90 (HindIII)	Raw	78	252
100k	Jin IMR90 (HindIII)	diffHic	78	252
100k	Jin IMR90 (HindIII)	Shaman	78	252
100k	Jin IMR90 (HindIII)	HiCRep	78	252
100k	Jin IMR90 (HindIII)	Binless	78	252
100k	Lieberman-Aiden GM06990 (HindIII)	Raw	1206	3669
100k	Lieberman-Aiden GM06990 (HindIII)	diffHic	1206	3669
100k	Lieberman-Aiden GM06990 (HindIII)	Shaman	804	2446
100k	Lieberman-Aiden GM06990 (HindIII)	HiCRep	1206	3669
100k	Lieberman-Aiden GM06990 (HindIII)	Binless	1206	3669
100k	Lieberman-Aiden GM06990 (NcoI)	Raw	402	1223
100k	Lieberman-Aiden GM06990 (NcoI)	diffHic	402	1223
100k	Lieberman-Aiden GM06990 (NcoI)	Shaman	402	1223
100k	Lieberman-Aiden GM06990 (NcoI)	HiCRep	402	1223
100k	Lieberman-Aiden GM06990 (NcoI)	Binless	402	1223
100k	Rao GM12878 (DpnII)	Raw	2010	6115
100k	Rao GM12878 (DpnII)	diffHic	2010	6115
100k	Rao GM12878 (DpnII)	Shaman	2010	6115
100k	Rao GM12878 (DpnII)	HiCRep	2010	6115
100k	Rao GM12878 (DpnII)	Binless	2010	6115
100k	Rao GM12878 (MboI)	Raw	4422	13453
100k	Rao GM12878 (MboI)	diffHic	4422	13453
100k	Rao GM12878 (MboI)	Shaman	4422	13453
100k	Rao GM12878 (MboI)	HiCRep	4422	13453
100k	Rao GM12878 (MboI)	Binless	4422	13453
100k	Rao IMR90 (MboI)	Raw	91	294
100k	Rao IMR90 (MboI)	diffHic	91	294
100k	Rao IMR90 (MboI)	Shaman	78	252
100k	Rao IMR90 (MboI)	HiCRep	91	294
100k	Rao IMR90 (MboI)	Binless	91	294
100k	Sexton Fly_Embryo (DpnII)	Raw		6
100k	Sexton Fly_Embryo (DpnII)	diffHic		6
100k	Sexton Fly_Embryo (DpnII)	Shaman		6
100k	Sexton Fly_Embryo (DpnII)	HiCRep		6
100k	Sexton Fly_Embryo (DpnII)	Binless		6
20k	Dixon_2012 H1-hESC (HindIII)	Raw	276	2588
20k	Dixon_2012 H1-hESC (HindIII)	diffHic	276	2588
20k	Dixon_2012 H1-hESC (HindIII)	Shaman	276	2588
20k	Dixon_2012 H1-hESC (HindIII)	HiCRep	276	2588
20k	Dixon_2012 H1-hESC (HindIII)	Binless	276	2588
20k	Dixon_2012 IMR90 (HindIII)	Raw	26	84
20k	Dixon_2012 IMR90 (HindIII)	diffHic	26	84
20k	Dixon_2012 IMR90 (HindIII)	Shaman	26	84
20k	Dixon_2012 IMR90 (HindIII)	HiCRep	26	84
20k	Dixon_2012 IMR90 (HindIII)	Binless	26	84
20k	Dixon_2015 H1-hESC (HindIII)	Raw	276	2588
20k	Dixon_2015 H1-hESC (HindIII)	diffHic	276	2588
20k	Dixon_2015 H1-hESC (HindIII)	Shaman	276	2588
20k	Dixon_2015 H1-hESC (HindIII)	HiCRep	276	2588
20k	Dixon_2015 H1-hESC (HindIII)	Binless	276	2588
20k	Jin H1-hESC (HindIII)	Raw	138	1294
20k	Jin H1-hESC (HindIII)	diffHic	138	1294
20k	Jin H1-hESC (HindIII)	Shaman	138	1294
20k	Jin H1-hESC (HindIII)	HiCRep	138	1294
20k	Jin H1-hESC (HindIII)	Binless	138	1294
20k	Jin IMR90 (HindIII)	Raw	78	252
20k	Jin IMR90 (HindIII)	diffHic	78	252
20k	Jin IMR90 (HindIII)	Shaman	78	252
20k	Jin IMR90 (HindIII)	HiCRep	78	252
20k	Jin IMR90 (HindIII)	Binless	78	252
20k	Lieberman-Aiden GM06990 (HindIII)	Raw	1206	3669
20k	Lieberman-Aiden GM06990 (HindIII)	diffHic	1206	3669
20k	Lieberman-Aiden GM06990 (HindIII)	Shaman	804	2446
20k	Lieberman-Aiden GM06990 (HindIII)	HiCRep	1206	3669
20k	Lieberman-Aiden GM06990 (HindIII)	Binless	1206	3669
20k	Lieberman-Aiden GM06990 (NcoI)	Raw	402	1223
20k	Lieberman-Aiden GM06990 (NcoI)	diffHic	402	1223
20k	Lieberman-Aiden GM06990 (NcoI)	Shaman	402	1223
20k	Lieberman-Aiden GM06990 (NcoI)	HiCRep	402	1223
20k	Lieberman-Aiden GM06990 (NcoI)	Binless	402	1223
20k	Rao GM12878 (DpnII)	Raw	2010	6115
20k	Rao GM12878 (DpnII)	diffHic	2010	6115
20k	Rao GM12878 (DpnII)	Shaman	2010	6115
20k	Rao GM12878 (DpnII)	HiCRep	2010	6115
20k	Rao GM12878 (DpnII)	Binless	2010	6115
20k	Rao GM12878 (MboI)	Raw	4422	13453
20k	Rao GM12878 (MboI)	diffHic	4422	13453
20k	Rao GM12878 (MboI)	Shaman	4422	13453
20k	Rao GM12878 (MboI)	HiCRep	4422	13453
20k	Rao GM12878 (MboI)	Binless	4422	13453
20k	Rao IMR90 (MboI)	Raw	91	294
20k	Rao IMR90 (MboI)	diffHic	91	294
20k	Rao IMR90 (MboI)	Shaman	78	252
20k	Rao IMR90 (MboI)	HiCRep	91	294
20k	Rao IMR90 (MboI)	Binless	91	294
20k	Sexton Fly_Embryo (DpnII)	Raw		6
20k	Sexton Fly_Embryo (DpnII)	diffHic		6
20k	Sexton Fly_Embryo (DpnII)	Shaman		6
20k	Sexton Fly_Embryo (DpnII)	HiCRep		6
20k	Sexton Fly_Embryo (DpnII)	Binless		6
5k	Rao GM12878 (DpnII)	Raw	2010	6115
5k	Rao GM12878 (DpnII)	diffHic	2010	6115
5k	Rao GM12878 (DpnII)	Shaman	2010	6115
5k	Rao GM12878 (DpnII)	HiCRep	2010	6115
5k	Rao GM12878 (DpnII)	Binless	2010	6115
5k	Rao GM12878 (MboI)	Raw	4422	13453
5k	Rao GM12878 (MboI)	diffHic	4422	13453
5k	Rao GM12878 (MboI)	Shaman	4422	13453
5k	Rao GM12878 (MboI)	HiCRep	4422	13453
5k	Rao GM12878 (MboI)	Binless	4422	13453
5k	Rao IMR90 (MboI)	Raw	91	294
5k	Rao IMR90 (MboI)	diffHic	91	294
5k	Rao IMR90 (MboI)	Shaman	78	252
5k	Rao IMR90 (MboI)	HiCRep	91	294
5k	Rao IMR90 (MboI)	Binless	91	294
5k	Sexton Fly_Embryo (DpnII)	Raw		6
5k	Sexton Fly_Embryo (DpnII)	diffHic		6
5k	Sexton Fly_Embryo (DpnII)	Shaman		6
5k	Sexton Fly_Embryo (DpnII)	HiCRep		6
5k	Sexton Fly_Embryo (DpnII)	Binless		6

## Sheet: 10 Diff n
category	method	resolution	N
cell	diffHic	100k	115
cell	diffHic	20k	115
cell	diffHic	5k	115
cell	Shaman	100k	85
cell	Shaman	20k	85
cell	Shaman	5k	85
cell	Binless	100k	115
cell	Binless	20k	115
cell	Binless	5k	115
technical	diffHic	100k	90
technical	diffHic	20k	90
technical	diffHic	5k	90
technical	Shaman	100k	85
technical	Shaman	20k	85
technical	Shaman	5k	85
technical	Binless	100k	90
technical	Binless	20k	90
technical	Binless	5k	90
